# Supplementary material for: Low-Grade Inflammation Associated with Major Depression Subtypes: A Cross-Sectional Study
Source: Brain Sci. 2024 Aug 23;14(9):850. doi: 10.3390/brainsci14090850 (PMC11430340; doi:10.3390/brainsci14090850)
Supplement: Supplementary file 1 [file brainsci-14-00850-s001.zip]

Archive with 1 entries (1 files):
- brainsci-3145954-supplementary.pdf
